# Supplementary material for: The Pseudomonas aeruginosa effector protein TesG regulates alternative activation of macrophages through NLRC5
Source: mSphere. 2025 Oct 31;10(11):e00681-25. doi: 10.1128/msphere.00681-25 (PMC12646011; doi:10.1128/msphere.00681-25)
Supplement: Table S1 — Strains, plasmids, and primers. [file msphere.00681-25-s0002.xlsx]

## Sheet: Sheet2
Supplementary Table 1. Strains, plasmids and primers used in this study.
Strains, plasmids, or primers	Description	Source
P. aeruginosa
PAO1	Wild type PAO1	Lab Stock
PAO1-ΔtesG	tesG mutant strain	Lab Stock
E. coli
DH5a	Competent E. coli (High Efficiency)	TIANGEN
BL21 DE3	Competent E. coli (High Efficiency)	TIANGEN
Plasmids
pMaxCloning	Mammalian Expression	Amaxa
pcDNA3.1-HA	Mammalian Expression	Lab Stock
pcDNA3.1-FLAG	Mammalian Expression	Lab Stock
pcDNA3.1-Myc	Mammalian Expression	Lab Stock
pET32a(+)	Bacterial Expression	EMD Bio
Quantitative PCR Primers	5’ to 3’ sequence
mArg1 rt-F	ACATTGGCTTGCGAGACGTA	This study
mArg1 rt-R	ATCGGCCTTTTCTTCCTTCCC	This study
mPparγ rt-F	TTCGCTGATGCACTGCCTAT	This study
mPparγ rt-R	CCCAAACCTGATGGCATTGTG	This study
mStat6 rt-F	GAGCTACTGGTCAGATCGGC	This study
mStat6 rt-R	CCCCATCTGTTCGGGCTTAT	This study
mIl4ra rt-F	TCAACCAAGTACCCGCACTG	This study
mIl4ra rt-R	AACAGGTTCTCAGTGAGCCG	This study
mPparγ rt-F	TTCGCTGATGCACTGCCTAT	This study
mPparγ rt-R	CCCAAACCTGATGGCATTGTG	This study
mIfnb1 rt-F	CGTGGGAGATGTCCTCAACT	This study
mIfnb1 rt-R	CCTGAAGATCTCTGCTCGGAC	This study
mTnf rt-F	ACCCTCACACTCACAAACCA	This study
mTnf rt-R	ATAGCAAATCGGCTGACGGT	This study
mNos2 rt-F	GCCCCTGGAAGTTTCTCTTCA	This study
mNos2 rt-R	CTGAGAACAGCACAAGGGGT	This study
mIl6 rt-F	GTCCTTCCTACCCCAATTTCCA	This study
mIl6 rt-R	TGGTCTTGGTCCTTAGCCAC	This study
mRac2 rt-F	GACAGTAAGCCGGTGAACCTG	This study
mRac2 rt-R	CTGACTAGCGAGAAGCAGATG	This study
mRab7 rt-F	AAGCCACAATAGGAGCGGAC	This study
mRab7 rt-R	AGACTGGAACCGTTCTTGACC	This study
mGrb2 rt-F	ACAGCTAGGCAGATTTCCAGG	This study
mGrb2 rt-R	CAAGACAGCCCCAGTAGGT	This study
mGnai2 rt-F	CAGAGGAACAAGGGATGCTTC	This study
mGnai2 rt-R	TAAGCGGCTGAGTCATTGAGC	This study
mFcer1g rt-F	ATCTCAGCCGTGATCTTGTTCT	This study
mFcer1g rt-R	ACCATACAAAAACAGGACAGCAT	This study
mAnxa2 rt-F	ATGTCTACTGTCCACGAAATCCT	This study
mAnxa2 rt-R	CGAAGTTGGTGTAGGGTTTGACT	This study
mIdo2 rt-F	GCTCACGTGTACAGGATGCC	This study
mIdo2 rt-R	CATCGAAGGCATGAAGCACG	This study
mNlrc5 rt-F	GAGGCTGCTGAGCAAAAACC	This study
mNlrc5 rt-R	GTGGATGACCTCAGGGTTGG	This study
hNLRC5 rt-F	CTTGGCGGAAAACAACCTGG	This study
hNLRC5 rt-R	CTATCTGTCTGAGCAGCGGG	This study
mGAPDH rt-F	AGGTCGGTGTGAACGGATTTG	This study
mGAPDH rt-R	TGTAGACCATGTAGTTGAGGTCA	This study
mβ-actin rt-F	GGCTGTATTCCCCTCCATCG	This study
mβ-actin rt-R	CCAGTTGGTAACAATGCCATGT	This study
